# Supplementary material for: Sorghum bicolor INDETERMINATE1 is a conserved primary regulator of flowering
Source: Front Plant Sci. 2023 Dec 13;14:1304822. doi: 10.3389/fpls.2023.1304822 (PMC10751353; doi:10.3389/fpls.2023.1304822)
Supplement: Supplementary file 2 [file Table_1.xlsx]

## Sheet: STable 1
STable 1. Candidate mutations for 15M2-1299 late flowering allele based on BSAseq mapping.
Candidate mutations were nonsynonymous and were at or above 10-5 signifigance thereshold. "chr" is chromosome number, "pos" is position on the chromosome, "freq" is SNP frequency, "pval" is the P-value for linking probablility, "A_thaliana" and " O.sativa_japonica" are homologs from Arabidopsis and rice, "snpEff_annot" is prediction of SNP effect on protein function, "SIFT_score" is a prediction …
	chr	pos	freq	pval	gene_id	A._thaliana	O._sativa_japonica	snpEff_annotation	SIFT_score
115	1	14913434	0.917	6.07	Sobic.001G177100	AT3G07050.1, GTP-binding family protein	LOC_Os01g27730.1, GTPase of unknown function domain containing protein, putative, expressed	A118T; NON SYNONYMOUS CODING; homo	0.29 (2.34)
170	1	21319767	1	32.26	Sobic.001G222900	AT4G14300.1, RNA-binding (RRM/RBD/RNP motifs) family protein	LOC_Os10g33230.1, RNA recognition motif containing protein, putative, expressed	R209C; NON SYNONYMOUS CODING; homo	0.17 (2.59)
179	1	22797509	1	32.26	Sobic.001G233200			G32D; NON SYNONYMOUS CODING; homo	0.02 (3.12)
190	1	25116543	1	32.26	Sobic.001G242900	AT5G03150.1(JKD), C2H2-like zinc finger protein	LOC_Os10g28330.1, ZOS10-04 - C2H2 zinc finger protein, expressed	P155S; NON SYNONYMOUS CODING; homo	0 (2.68)
194	1	25490251	1	32.26	Sobic.001G244600	AT1G03080.1, kinase interacting (KIP1-like) family protein	LOC_Os10g28610.1, KIP1, putative, expressed	A1927V; NON SYNONYMOUS CODING; homo	0 (3.27)
196	1	25855931	1	32.26	Sobic.001G246300	AT5G19000.1(ATBPM1,BPM1), BTB-POZ and MATH domain 1	LOC_Os02g20720.1, MBTB2 - Bric-a-Brac, Tramtrack, Broad Complex BTB domain with Meprin and TRAF Homology MATH domain, expressed	W74*; STOP GAINED; homo
229	1	30562104	1	32.26	Sobic.001G258100	AT2G05920.1, Subtilase family protein	LOC_Os10g25450.1, OsSub60 - Putative Subtilisin homologue, expressed	T585I; NON SYNONYMOUS CODING; homo	0.08 (2.88)
336	1	51315797	1	10.03	Sobic.001G268300		LOC_Os10g05220.2, queuine tRNA-ribosyltransferase, putative, expressed	V183M; NON SYNONYMOUS CODING+SPLICE SITE REGION; homo	0.05 (3.36)
378	1	56386777	1	8	Sobic.001G287800	AT4G17890.1(AGD8), ARF-GAP domain 8	LOC_Os10g42420.1, GTPase-activating protein, putative, expressed	S291F; NON SYNONYMOUS CODING; homo	0.03 (2.23)
411	1	60384003	1	8.45	Sobic.001G315600	AT3G55550.1, Concanavalin A-like lectin protein kinase family protein	LOC_Os10g38960.1, lectin-like receptor kinase, putative, expressed	H71Y; NON SYNONYMOUS CODING; homo	0.02 (2.63)

## Sheet: STable 2
STable 2. Candidate mutations for 15M2-0483 late flowering allele based on BSAseq mapping. Candidate mutations were nonsynonymous and had a linking probability P-value >10-5 and a window size setting of 2.0 megabases.
Candidate mutations were nonsynonymous and were at or above 10-5 signifigance thereshold. "chr" is chromosome number, "pos" is position on the chromosome, "freq" is SNP frequency, "pval" is the P-value for linking probablility, "A_thaliana" and " O.sativa_japonica" are homologs from Arabidopsis and rice, "snpEff_annot" is prediction of SNP effect on protein function, "SIFT_score" is a prediction …
	chr	pos	freq	pval	gene_id	A._thaliana	O._sativa_japonica	snpEff_annotation	SIFT_score
170	1	20050856	1	5.73	Sobic.001G216600	AT2G45530.1, RING/U-box superfamily protein	LOC_Os04g01490.2, zinc finger, C3HC4 type, domain containing protein, expressed	A331T; NON SYNONYMOUS CODING; homo	0.01 (3.35)
202	1	22797527	0.923	5.28	Sobic.001G233200			G38D; NON SYNONYMOUS CODING; homo	0.01 (3.11)
226	1	25116309	1	3.73	Sobic.001G242900	AT5G03150.1(JKD), C2H2-like zinc finger protein	LOC_Os10g28330.1, ZOS10-04 - C2H2 zinc finger protein, expressed	Q199*; STOP GAINED; homo
2268	4	53082871	0.857	2.71	Sobic.004G178500	AT1G59750.4(ARF1), auxin response factor 1	LOC_Os02g35140.1, auxin response factor 7, putative, expressed	S86F; NON SYNONYMOUS CODING; hetro	0 (2.87)

## Sheet: STable 3
STable 3. Primers used in this study.
Target	Forward primer, 5'-3'	Reverse primer, 5'-3'	Purpose	Locus	Source
id1-1	CCACAACCTCCCCTGGAAG	CCCCAGAGCTCTGATCGATG	genotype id1-1	Sobic.001G242900	This study
id1-2	TGCATGCATCGATCAGAGCT	GAGATGAGACGAGAGCGCAG	genotype id1-2	Sobic.001G242900	This study
SbID1	GCTAGCTTATCCCGCATATTACCC	CCACCCAAACTGCATCCACTCTTGAA	qPCR	Sobic.001G242900	Abdul-Awal et al.
SbGI	AAGTACATCAGCTCACCAAGG	CATCGTCTCTAGCAATCCAAGG	qPCR	Sobic.010G178800	Abdul-Awal et al.
SbCO	AGAGTGGTTATGGAGTTATTGGG	GACTATACCCACCTCCATTGATG	qPCR	Sobic.010G115800	Murphy et al. 2011
SbEhd1	CGTCAGGGAAGCAATGTCCTTCAT	CTTCAGTTGGAAAGCACACATCGC	qPCR	Sobic.001G227900	Murphy et al. 2011
SbFT	AGCATTTGGGCAAGAGGTGATCTG	AAGTCCCTGGTGTTGAAGTTCTGG	qPCR	Sobic.010G045100	Murphy et al. 2011
SbCN8	AACTGTCAAAGGGAAGGTGGATCG	GACTAAGCTCTCAACCCTTCAAGTC	qPCR	Sobic.009G199900	Murphy et al. 2011
SbCN12	TGCATGCATGAATATCGTCGTCT	CCCGGGTAGTACATATAAGGTGGT	qPCR	Sobic.003G295300	Murphy et al. 2011
SbPRR37	AACAGGACGGAACTGGAGAGAGAT	CCAAAGCAATCTTGCTAGAGGCGA	qPCR	Sobic.010G227800	Murphy et al. 2011
SbGhd7	TCAGGACAACGATGACCACCAAGA	ATCAACCTCAAAGGTGAGCCCGTT	qPCR	Sobic.006G004400	Murphy et al. 2014
normalizer 1	TGCCGTTTGAGGATTGGTTC	CTGCAGGACTGTAACTCCTTC	qPCR	Sobic.010G068400	This study
normalizer 2	CAGCTAATCAAGAACTTCATGGC	CCATATGATGCTCCACCGTAAG	qPCR	Sobic.008G153500	This study
Abdul-Awal, S. M., et al. (2020). "A sorghum gigantea mutant attenuates florigen gene expression and delays flowering time". Plant Direct 4(11): e00281.
Murphy, R.L., et al. (2011). "Coincident light and clock regulation of pseudoresponse regulator protein 37 (PRR37) controls photoperiodic flowering in sorghum". PNAS 108(39):16469-74
Murphy, R.L., et al. (2014). "Ghd7 (Ma6) Represses Sorghum Flowering in Long Days: Alleles Enhance Biomass Accumulation and Grain Production". The Plant Genome 7(2):1-10
